# Supplementary material for: Spinel LiMn2O4 as a Capacitive Deionization Electrode Material with High Desalination Capacity: Experiment and Simulation
Source: Int J Environ Res Public Health. 2022 Dec 28;20(1):517. doi: 10.3390/ijerph20010517 (PMC9819693; doi:10.3390/ijerph20010517)
Supplement: Supplementary file 1 [file ijerph-20-00517-s001.zip]

Archive with 1 entries (1 files):
- ijerph-2127537-supplementary.pdf
